# Supplementary material for: Proteomic Analysis of Protective Effects of Epimedium Flavonoids against Ethanol-Induced Toxicity in Retinoic Acid-Treated SH-SY5Y Cells
Source: Molecules. 2022 Feb 2;27(3):1026. doi: 10.3390/molecules27031026 (PMC8838442; doi:10.3390/molecules27031026)
Supplement: Supplementary file 1 [file molecules-27-01026-s001.zip]

Archive with 1 entries (1 files):
- molecules-1557491-supplementary.pdf
